# Supplementary material for: The Use of Metabolomics to Elucidate Resistance Markers against Damson-Hop Aphid
Source: J Chem Ecol. 2018 Jul 6;44(7):711–26. doi: 10.1007/s10886-018-0980-y (PMC6096525; doi:10.1007/s10886-018-0980-y)
Supplement: Supplementary file 1 — (XLSX 41.2 kb) [file 10886_2018_980_MOESM1_ESM.xlsx]

## Sheet: Sheet1
	SM, Table S1. LIST OF PUTATIVELY ANNOTATED METABOLITES DETECTED BY GC-MS
No.	Centrotype Nr greenhouse - filed /Correlation	Retention time greenhouse / field [min]	Annotation	Highest MF greenhouse / field	Experimental RI greenhouse / field	Adams RI	Elemental Composition	according to www.pherobase.org
								Behavioural function	Odour
1	x - 3	/4.45	3-Methylbutanoic acid (Isovaleric acid)	900	862	836	C5H10O2	A, P, Al	Sweaty, Cheesy, Rancid
2	x - 7	/4.54	2-Methylbutanoic acid	862	866	956	C5H12O2	A, P, K, Al	Overripe fruit, Sweaty, Cashew, Sweet
3	15-11 /877	4.72/4.63	5-Hexen-3-ol	773/827	859/ 871	832	C6H12O	A	---
4	17-25 /631	4.8/4.69	3-Hexen-1-ol, (Z)-	818/953	873	859	C6H12O	A, K	Fresh, Green, Grassy, Leafy
5	26 - x	4.87/	unknown	815	868	---	---	---	---
6	37 - x	5.07/	unknown	660	880	---	---	---	---
7	x - 56	/4.87	2-Hexen-1-ol, (E)-	732	883	861	C6H12O	A, P, K, Al	Walnut, Cooked butter, Green, leafy
8	x - 77	/5.09	3-Methyl-3-butenenitrile 'Methallyl cyanide'	703	894	---	C5H7N	---	---
9	x - 84	/5.54	1-Pentanol, 4-methyl-	766	918	838	C6H14O	---	---
10	73 - x	5.45/	Frontalin	529	904	949	C8H14O2	A, K ,P	---
11	96-95 /881	5.75/5.67	3-Heptanol, 4-methyl-	572/476	923/ 925	956	C8H18O	---	---
12	249-109 /720	6.08/5.96	beta-Citronellene	914	944/ 942	950	C10H18	---	---
13	285-129 /641	6.2/6.17	2(5H)-Furanone, 5,5-dimethyl-	886	951/ 954	952	C6H8O2	---	---
14	295 - x	6.32/	Pityol	616	957	945	C8H16O2	A, P	---
15	300 - x	6.53/	unknown	571	971	---	---	---	---
16	306 - x	6.63/	3-Methyl-4-heptanone	709	978	924	C8H16O	---	---
17	x - 130	/6.19	5-Undecanol	517	955	1287	C11H24O	---	---
18	x - 134	/6.49	3-Penten-2-one	700	974	---	C5H8O	---	Sweet, Pungent
19	x - 138	/6.56	Octen-3-ol (1-)	836	978	942/975	C8H16O	A, P, K, Al	Garlic, Mushroom, Spicy, Rubbery, Carrots, Herbal, Dirty, Dust, Earthy
20	331 - x	6.72/	6-Methyl-5-hepten-2-one	745	984	986	C8H14O	A, P, K, Al	Mushroom, Earthy, Vinyl, Rubbery, Woody, Blackcurrant, Boiled fruit
21	348 - x	6.78/	unknown	<500	987	---	---	---	---
22	x - 151	/6.69	β-Myrcene	920	986	991	C10H16	A, P, K, Al	---
23	x - 159	/6.78	Propanal	545	991	---	C3H6O	A, K, P	Solvent, Pugent, Plastic
24	x - 170	/6.92	3-Hexen-1-ol, acetate, (Z)-	966	1001	1005	C8H14O2	A, K, P	Sweet, Green, Sharp, Fruity
25	376 - x	7.39/	2-Methyl-2,4-pentanediol	628	1026	922	C6H14O2	---	---
26	x - 195	/7.58	trans-beta-Ocimene	899	1044	1044	C10H16	A, P, K, Al	Herbal, Mild, Citrus, Sweet, Orange
27	x - 206	/7.67	2-Acetylpyridine	823	1049	1034	C7H7NO	---	Popcorn
28	387 - x	7.46/	3-Hepten-2-one, (E)-	551	1031	---	---	---	---
29	397 - x	7.51/	3-Octanol	626	1034	991	C8H18O	---	---
30	432 - x	7.58/	gamma-Vinyl-gamma-valerolactone 'Lavender lactone'	903	1038	1040	C7H10O2	P	Floral
31	x - 211	7.69/	unknown	<500	1049	---	---	---	---
32	463 - x	7.79/	Arbusculone, cis/trans-	770	1051	1053/1071	C9H14O2	---	---
33	476-218/529	7.88/8.46	1-Penten-3-ol	709	1058/1103	673/686	C5H10O	A	Pungent, Buttery, Milky
34	498 - x	8.08/	Arbusculone, cis/trans-	780	1070	1071	C9H14O2	---	---
35	x - 222	/9.79	Malonic acid, methyl-, dimethyl ester	510	1196	---	C6H10O4	---	---
36	x - 224	/10.38	Aacetone	810	1238	---	C3H6O	---	---
37	520 - x	8.29/	unknown	<500	1084	1126	C10H16O	---	Herbal, Green, Woody
38	531 - x	8.41/	unknown	<500	1093	1079	C10H16O2	A, K	---
39	538 - x	8.44/	Hexanethioic acid, S-ethyl ester	920	1094	---	C8H16OS	---	---
40	546 - x	8.54/	Hydrazine, 1,1-di-2-butenyl-	597	1100	---	C10H16O2	---	---
41	557 - x	8.60/	Phenol, 2-methoxy- 'o-Guaiacol'	711	1105	1089	C7H8O2	A, K, P, Al	Smokey, Sweet, Phenolic, Chemical, Green, Fatty, Medicine
42	568 - x	8.66/	2-Methylfuran	810	1108	603	C5H6O	---	Ethereal, Acetone, Chocolate
43	575 - x	8.71/	Naphthalene, decahydro-, trans- 'trans-Decalin'	531	1112	1060	C10H18	---	---
44	609 - x	8.79/	Artemisyl acetate	708	1117	1173	C8H14O2	---	---
45	632 - x	9.06/	p-Menth-3-ene	719	1135	988	C10H18	---	---
46	730 - x	9.76/	Linalyl acetate	560	1182	1192	C8H8O3	A, P, K, Al	---
47	752 - x	10.03/	Linalyl acetate	546	1201	1192	C8H8O3	A, P, K, Al	---
48	766 - x	10.26/	2,3,4-Trimethyl-2-pentanol	708	1216	---	C8H18O	---	---
49	802 - x	10.36/	unknown	<500	1223	---	---	---	---
50	837 - x	10.51/	2,6-Octadienoic acid, 3,7-dimethyl-, (E)-, methyl ester 'Methyl geranate'	532	1233	1325	C11H18O2	P	Floral
51	868 - x	10.62/	Citral	687	1241	---	C10H16O	---	---
52	926 - x	10.92/	Allyl heptanoate	<700	1263	1182	C10H18O2	---	Sweet, Pineapple, Fruity, Waxy
53	949 - x	11.00/	unknown	<500	1268	---	---	---	---
54	967 - x	11.08/	2,6-Dimethyl-3,7-octadiene-2,6-diol	687	1273	1189	C10H18O2	K	Citrus, Sweet, Powdery, Herbal, Green
55	x - 244	/11.70	Santolina triene	810	1334	909	C10H16	---	---
56	x - 291	/11.84	Bicycloelemene	899	1345	---/1338	C15H24	---	---
57	1029 - x	11.69/	unknown	<500	1317	---	---	---	---
58	1061 - x	12.07/	1,5,7-Octatrien-3-ol, 3,7-dimethyl-	598	1345	---	C10H16O	---	---
59	x - 294	/11.90	Bicycloelemene	810	1350	1338	C15H24	---	---
60	1107-308/780	12.19/12.05	alpha-Cubebene	699/867	1353/1360	1351	C15H24	A, P, K	Mild, Waxy, Woody
61	1117 - x	12.21/	Heptyl butanoate	700	1355	---	C11H22O2	---	---
62	1124 - x	12.33/	3,4-Dehydroionene '1,2-dihydro-1,1,6-trimethylnapthalene	601	1366	1339	C13H16	---	---
63	1142 - x	12.49/	Propanoic acid, 2-methyl-, 3-hydroxy-2,4,4-trimethylpentyl ester	630	1377	---	C12H24O3	---	---
64	1143 - x	12.53/	Propanoic acid, 2-methyl-, 3-hydroxy-2,4,4-trimethylpentyl ester	775	1379	---	C12H24O4	---	---
65	x - 318	/12.20	unknown	<500	1372	969	C6H6O3	---	Fruity, Mushroom, Tobacco, Sweet
66	x - 333	/12.38	alpha-Ylangene	758	1385	1376	C15H24	---	Fruity
67	1168-345/883	12.62/12.46	alpha-Copaene	860/923	1385/1391	1379	C15H24	A, P	Woody, Earthy
68	1178 - x	12.67/	unknown	<500	1390	1389	C15H24	A, P, K, Al	Waxy, Herbal
69	x - 407	/12.52	beta-Elemene	862	1395	---	C15H24	---	---
70	1209-423/837	12.77/1216	Germacrene A/beta-Elemene	834/920	1397/1401	1509/1389	C15H24	A, P, Al	Woody
71	1224 - x	12.81/	beta-Elemene	821	1401	1389	C15H24	A, P, K, Al	Waxy, Herbal
72	1234 - x	13.05/	Prenyl isobutyrate	648	1419	1048	C9H16O2	---	---
73	1247 - x	13.19/	unknown	<500	1430	---	---	---	---
74	x - 491	/12.69	4(15),5-Muuroladiene, cis-	607	1409	1467	C15H24	P	---
75	x - 505	/12.93	beta-Ylangene	597	1427	1421	C15H24	---	---
76	1343-591/941	13.23/13.07	beta-Caryophyllene	974	1432/1438	1421	C15H24	A, P, K, Al, Sy	Musty, Green, Spicy, Woody, Terpeny, Fruity, Sweet
77	x - 615	/13.13	gamma-Elemene	920	1443	1429	C15H24	---	Fruty, Dry
78	x - 722	/13.19	beta-Copaene	925	1447	1430	C15H24	P	---
79	x - 766	/13.32	alpha-Bergamotene, cis-	712	1457	1411	C15H24	---	---
80	x - 777	/13.36	Isogermacrene D	810	1462	1445	C15H24	---	---
81	x - 854	/13.42	Valerena-4,7(11)-diene	900	1465	1456	C15H24	---	---
82	x - 890	/13.47	epsilon-Muurolene	855	1469	1455	C15H24	---	---
83	x - 904	/13.48	Valerena-4,7(11)-diene	754	1469	1456	C15H24	---	---
84	1385 -x	13.35/13.85	Germacrene D	828/963	1441/1499	1485	C15H24	A, P, K	Oily, Green, Woody
85	1445 - x	13.51/	beta-Farnesene, (Z)-	852	1454	1424	C15H24	---	Woody, Green
86	1460 - x	13.53/	beta-Bergamotene, trans-	811	1457	1480	C15H24	---	---
87	1494 - x	13.55/	Farnesene eopxide, E-	722	1465	---	C15H24O	---	---
88	x - 722	/13.19	beta-Copaene	925	1447	1430	C15H24	P	---
89	1573-992/957	13.64/13.53	alpha-Humulene	953	1468/1474	1455	C15H24	---	---
90	1610-1022/854	13.69/13.60	4(15),5-Muuroladiene, cis- or Epi-bicyclosesquiphellandrene	785/808	1474/1479	1467/1476	C15H24	P/ ---	---
91	1626 - x	13.75/	4(15),5-Muuroladiene, cis-	785	1476	1467	C15H24	P	---
92	1640-1063/852	13.88/13.74	gamma-Muurolene	844/908	1484/1490	1480/1474	C15H24	A	Oily, Herbal
93	1679- 1100/625	13.91 /13.77	ar-Curcumene	857	1486/1490	1473	C15H22	A, P	---
94	x - 1104	/13.78	gamma-Muurolene	900	1490	1474	C15H24	A	Oily, Herbal
95	1744-1212/934	14.00/13.85	Germacrene D	949	1493/1499	1485	C15H24	A, P, K	Oily, Green, Woody
96	1805-1287/818	14.08/13.95	(alpha)-Zingiberene	891	1500/1506	1489/1494	C15H24	A, P	Spicy, Fresh, Sharp
97	x - 1330	/14.02	Bicyclogermacrene	927	1513	1500	C15H24	A	Spicy, Mushroom, Dry, Wood, Green
98	1853 - x	14.08/	Zingiberene	891	1502	1489	C15H24	A, P	Spicy, Fresh, Sharp
99	1898 - x	14.12/	alpha-Muurolene	778	1507	1500	C15H24	Al	Woody
100	1936 - x	14.18/	beta-Bisabolene	789	1512	1506	C15H24	A, P	Herbal
101	1951 - x	14.32/	unknown	<550	1521	---	---	---	---
102	2003 - x	14.37/	Incensole oxide	645	1522	2280	C20H34O3	---	---
103	x - 1433	/14.10	Germacrene D	892	1518	1485	C15H24	A, P, K	Oily, Green, Woody
104	x - 1447	/14.15	Germacrene D	690	1519	1485	C15H24	A, P, K	Oily, Green, Woody
105	2091-1511/818	14.42/14.25	gamma-Cadinene	909	1527/1529	1507	C15H24	A, P, Al	Herbal
106	x - 1526	/14.26	elema-1,3-dien-6α-ol	705	1532	---	C15H26O	---	---
106*	x - 1597	/14.33	delta-Cadinene	549	1533	1523	C15H24	A, P, Al	Herbal
107	2212-1597/775	14.52/14.35	Nerolidol, (E)-	812/900	1534/1539	1563	C15H24	---	---
108	x - 1686	/14.41	Shyobunol	691	1540	---	C15H26O	---	---
109	x - 1725	/14.46	alpha-Copaene	804	1548	1377	C15H24	A, P	Woody, Earthy
110	x - 1764	/14.5	Nerolidol, (Z)-	700	1552	1533	C15H26O	---	---
111	x - 1773	/14.51	alpha-Cadinene	762	1552	1534	C15H24	P	Dry, Wood, Weak medicinal
112	x - 1782	/14.56	unknown	<500	1556	---	---	---	---
113	x - 1785	/14.57	beta-Bazzanene	610	1559	1519	C15H24	---	---
114	x - 1812	/14.64	Elemol	852	1562	1550	C15H26O	---	Sweet, Woody, Mild, Weak floral, Green
115	x- 1838	/14.66	Elemol	845	1562	1550	C15H26O	---	Sweet, Woody, Mild, Weak floral, Green
116	x - 1844	/14.70	Elemol	845	1562	1550	C15H26O	---	Sweet, Woody, Mild, Weak floral, Green
117	x - 1866	/14.78	Germacrene B	861	1572	1522	C15H24	P	Woody,Sspicy
118	2257 - x	14.54/	trans-Nerolidol	790	1535	1539/1564	C15H26O	A, P, K, Al	Waxy, Floral
119	2300 - x	14.58/	alpha-Bisabolol oxide A	547	1540	1749	C15H26O2	---	---
120	2358 - x	14.61/	alpha-Cubebene	753	1542	1345/1351	C15H24	P, A, K	Mild waxy, Woody
121	2380 - x	14.65/	alpha-Bisabolol oxide	667	1546	1749	C15H26O2	---	---
122	2569 - x	14.75/	Humulene epoxide II	711	1553	1606	C15H24O	---	Creamy, Fatty, Buttery
123	2741 - x	14.83/	Davanol acetate	688	1560	1690	C17H30O3	---	---
124	2885 - x	14.90/	Humulene epoxide II	719	1566	1606	C15H24O	---	Creamy, Fatty, Buttery
125	2991 - x	15.00/	Davanol acetate	696	1574	1690	C17H30O3	---	---
126	x - 1904	/14.82	Germacrene B	876	1578	1552	C15H24	P, Al	Woody, Spicy
127	x - 1926	/14.88	Germacrene B	838	1582	1552	C15H24	P, Al	Woody, Spicy
128	x - 1935	/14.94	unknown	<500	1584	1148	---	---	---
129	3087-1979/620	15.18/15.00	Germacrene D-4-ol	695/860	1589/1594	1574/1576	C15H26O	A	---
130	x - 2010	/15.04	unknown	<500	1596	---	---	---	---
131	x - 2137	/15.30	p-Menth-1(7)-en-9-ol	626	1619	---	C10H18O	---	---
132	x - 2169	/15.39	Humulene epoxide II	797	1626	1606	C15H24O	---	Creamy, Fatty, Buttery
133	x - 2177	/15.45	Humulene epoxide II	898	1630	1608	C15H24O	---	Creamy, Fatty, Buttery
134	3108 - x	15.26/	2-Methylthiophene	622	1596	780	C5H6S	---	Sulfury, Alliaceous, Onion, Roasted, Green
135	3129 - x	15.41/	unknown	<500	1612	---	---	---	---
136	3139-2050	15.45/15.12	Caryophyllene oxide	573/861	1612/1602	1583	C15H22O	---	---
137	x - 2102	/15.24	beta-Elemenone, trans-	745	1613	1601	C15H22O	---	---
138	x - 2214	/15.52	Alloaromadendrene, epoxide	775	1638	1641	C15H24O	---	---
139	x - 2235	/15.55	Alloaromadendrene, epoxide	800	1639	1641	C15H24O	---	---
140	x - 2293	/15.60	Alloaromadendrene, epoxide	800	1643	1641	C15H24O	---	---
141	x - 2314	/15.70	beta-Acoradien-15-ol	779	1652	1764	C15H24O	---	---
142	x - 2455	/15.87	Isogeranial	678	1667	1177	C10H16O	P	Floral
143	3183 - x	15.48/	unknown	<500	1614	---	---	---	---
144	3222 - x	15.53/	unknown	<500	1618	---	---	---	---
145	3237 - x	15.55/	unknown	<500	1621	---	---	---	---
146	3250 - x	15.61/	unknown	<500	1624	---	---	---	---
147	3396 - x	15.69/	Caryophyllene oxide	739	1633	1583	C15H22O	---	---
148	3541 - x	15.75/	Caryophyllene oxide	754	1636	1583	C15H22O	---	---
149	3635 - x	15.84/	Humulene epoxide II	667	1645	1608	C15H24O	---	Creamy, Fatty, Buttery
150	3709 - x	15.89/	Lilac alcohol	667	1650	1211	C10H18O2	---	---
151	3744-2410/722	15.93/15.76	alpha-Muurolol 'Torreyol'	809	1653/1658	1646	C15H26O	---	Spicy (T-muurolol)
152	3771 - x	15.97/	Nerolidol, (Z)-	743	1657	1533	C15H26O	A, P, K, Al	Waxy, Floral
153	x - 2455	/15.87	Isogeranial	678	1667	1177	C10H16O	---	---
154	x - 2478	/15.93	alpha-Cadinol	631	1672	1654	C15H26O	---	Green, Waxy, Woody
155	x - 2510	/16.04	unknown	<500	1682	---	---	---	---
156	x - 2536	/16.18	Carane	699	1693	---	C10H18	---	---
157	x - 2550	/16.23	Acetophenone, p-methyl-	541	1699	1183	C9H10O	A	Sweet, Powdery, Coumarinic, Phenolic, Burnt, Nutty
158	x - 2549	/16.23	5-Ethylcyclopent-1-enecarboxaldehyde	550	1698	1010	C8H12O	---	---
159	x - 2580	/16.28	ent-Germacra-4(15),5,10(14)-trien-1β-ol	927	1670	---	C15H24O	---	---
160	x - 2646	/16.33	2,4,6-Tris(cyclohexyl)hept-1-ene	609	1708	---	C25H44	---	---
161	x - 2661	/16.35	unknown	<500	1709	---	---	---	---
162	x - 2720	/16.41	Cyclohexanol, 3-ethenyl-3-methyl-2-(1-methylethenyl)-6-(1-methylethyl)-, [1R-(1α,2α,3β,6α)]-	958	1715	---	C15H26O	---	---
163	x - 2759	/16.49	Farnesol, (E,E)-	631	1718	1725	C15H26O	P, K	Oily, Weak floral, Fresh, Green
164	x - 2776	/16.82	unknown	<500	1753	---	---	---	---
165	x - 2787	/16.90	Xanthorrhizol	614	1760	1753	C15H22O	---	---
166	x - 2794	/16.94	Furan, 2-(12-tridecynyl)- "Avocadynofuran"	498	1763	1827	C17H26O	---	---
167	3851 - x	16.03/	8-Hydroxylinalool, (Z)-	630	1662	1621	C10H18O2	P	---
168	3893 - x	16.06/	Sesquicineol-2-one	636	1664	1702	C15H24O2	---	---
169	3929 - x	16.13/	beta-Bazzanene	615	1671	1519	C15H24	---	---
170	3964 - x	16.18/	Farnesol, (2E,6E)-	682	1676	1725	C15H26O	---	---
171	4021 - x	16.23/	unknown	624	1680	---	---	---	---
172	4032 - x	16.25/	Sesquicineol-2-one	649	1681	1702	C15H24O2	---	---
173	4128 - x	16.32/	Nerolidol, (Z)-	742	1687	1533	C15H26O	---	---
174	4199 - x	16.37/	Davanafuran	450	1692	1416	C14H20O2	---	---
175	4251 - x	16.41/	Cedroxyde	792	1696	1714	C15H24O	---	---
176	4338 - x	16.67/	unknown	<500	1718	---	---	---	---
177	4385 - x	16.70/	Lilac alcohol	621	1721	1211	C10H18O2	---	---
178	4409 - x	16.75/	unknown	592	1727	---	---	---	---
179	4431 - x	16.79/	alpha-Bisabololoxide C	663	1730	1744	C15H26O2	---	---
180	4525 - x	16.83/	Ililac alcohol	643	1734	---	C10H18O2	---	---
181	4594 - x	16.94/	3-Nonen-2-one	514	1743	---	C9H16O	P	---
182	4612 - x	16.98/	3-Nonen-2-one	507	1747	---	C9H16O	P	---
183	4645 - x	17.02/	unknown	<500	1749	---	---	---	---
184	4781 - x	17.14/	Cabreuva oxide E	684	1761	---	C15H24O	---	---
185	4814 - x	17.25/	beta-Terpinyl acetate, cis-	549	1772	---	C12H20O2	---	---
186	4861 - x	17.30/	Sinensal (alpha-)	669	1776	1757	C15H22O	---	Citrus, Sweet, Fresh, Waxy
187	4912 - x	17.38/	unknown	517	1784	---	---	---	---
188	x - 2808	/17.10	Bergamal	596	1779	---	C11H18O	---	---
189	x- 2812	/17.18	2-Vinylfuran	704	1785	---	C6H6O	---	Phenolic, Coffee
190	4956 -2839/524	17.57/	Nerolidol acetate, (E)-	589 /508	1789/1822	1717	C17H28O2	---	---
191	x - 2862	/17.70	2-Dodecenal, (E)-	692	1835	1466	C12H22O	A, Al	---
192	x - 2875	/17.71	gamma-Elemene	645	1841	1432	C15H24	P	Fruity, Dry
193	5051 - x	17.63/	Farnesene eopxide, E-	759	1807	---	C15H24O	---	---
194	5106 - x	17.73/	unknown	<500	1817	---	---	---	---
195	5123 - x	17.80/	unknown	<500	1826	---	---	---	---
196	5144 - x	17.85/	1-Tetradecene	741	1828	1381	C14H28	P, Al	---
197	5177-2914/943	17.92 /17.75	Phytol acetate	894/909	1834/1841	2218	C22H44O2	---	Mild, Waxy, Fruity, Balsamic
198	5296 - x	17.98/	Phytol acetate	740	1840	2218	C22H42O2	---	Mild, Waxy, Fruity, Balsamic
199	x - 2962	17.96/	unknown	578	1862	---	---	---	---
200	5396-2973/882	18.17/18.01	Phytol acetate	897 /870	1859/1867	2218	C22H44O2	---	Mild, Waxy, Fruity, Balsamic
201	x - 2995	/18.07	11,12,13-Trinor-5-eudesmene	508	1870	1253	C12H20	---	---
202	x - 3010	/18.12	2,6-Heptadienal, 2,4-dimethyl-	667	1879	---	C9H14O	---	---
203	x - 3029	/18.20	Neophytadiene	905	1887	---	C20H38	---	---
204	x - 3070	/18.47	2,4-Tridecadiene, 4,6,8,10-tetramethyl-	486	1915	1471-1543	C17H32	---	---
205	5570 - x	18.35/	Phytol acetate	789	1877	2218	C22H44O2	---	Mild, Waxy, Fruity, Balsamic
206	5667 - x	18.46/	beta-Myrcene hydroperoxide	560	1888	---	C10H16O2	---	---
207	5728 - x	18.60/	unknown	<500	1901	---		---	---
208	5744 - x	18.71/	Metalaxyl (pesticide)	738	1912	---	C15H21NO4	---	---
209	5758 - x	18.81/	2-Methylthiophene	602	1921	780	C5H6S	---	Sulfury, Alliaceous, Onion, Roasted, Green
210	5770 - x	18.95/	unknown	<500	1935	---	---	---	---
211	x - 3121	/18.49	Germacrene A	769	1915	1503	C15H24	A, P, Al	Woody
212	x - 3128	/18.52	unknown	<500	1920	---	---	---	---
213	x - 3151	/18.58	5,9-Undecadien-2-one, 6,10-dimethyl-, (E)- (geranyl acetone)	569	1927	1453	C13H22O	A, P, K, Al	Fresh, Floral, Rose, Green, Fruity
214	x - 3168	/18.64	Sesquithujene	633	1931	1399	C15H24	---	---
215	x - 3175	/18.71	Furan, 2-(12-tridecynyl)- "Avocadynofuran"	564	1939	1827	C17H26O	---	---
216	x - 3169	/18.71	2-Butenal, 3-methyl-	530	1939	778	C5H8O	P	Fruity, Pungent
217	x - 3188	/19.00	unknown	<500	1969	---	---	---	---
218	x - 3185	/19.00	unknown	<500	1971	---	---	---	---
219	5857-3198/852	19.16/19.00	Hexadecanoic acid ('Palmitic')	883/875	1957/1971	1984	C16H32O2	A, P, Al	Oily
220	6157 - x	19.68/	unknown	595	2010	---	---	---	---
221	6175 - x	19.97/	unknown	<500	2040	---	---	---	---
222	6180 - x	20.06/	unknown	<500	2050	---	---	---	---
223	6200 - x	20.50/	3,6,9-Tetradecatriene, (Z,Z,Z)-	669	2098	1288	C14H24	---	---
224	x - 3234	/19.09	unknown	<500	1980	---	---	---	---
225	x - 3243	/19.13	Sesquithujene	520	1983	1405	C15H24	---	---
226	x - 3266	/19.30	(+)-α-Bisabolol	685	2002	---	C15H26O	---	---
227	x - 3280	/19.46	beta-Farnesene, (Z)-	550	2020	1424	C15H24	P	Woody, Green
228	x - 3289	/19.72	unknown	<500	2049	---	---	---	---
229	x - 3298	/20.23	unknown	<500	2108	---	---	---	---
230	x - 3307	/20.34	unknown	<500	2120	---	---	---	---
231	x - 3312	/20.41	unknown	529	2130	---	---	---	---
232	6248-3326/819	20.61/20.44	Phytol	860/807	2109/2132	1943	C20H40O	A, P, Al	Herbal, Delicate, Floral, Balsamic
233	x - 3341	/20.59	unknown	<500	2150	---	---	---	---
234	6280 - x	20.82/	unknown	<500	2132	---	---	---	---
235	x - 3375	/20.71	9,12,15-Octadecatrienoic acid, (Z,Z,Z)-	856	2164	---	C18H30O2	---	---
236	6286 - x	20.83/	unknown	<500	2133	---	---	---	---
237	x - 3398	/20.77	unknown	<500	2169	---	---	---	---
238	x - 3430	/20.94	Furan, 2-(12-tridecynyl)- "Avocadynofuran"	577	2192	1827	C17H26O	---	---
239	x - 3442	/21.02	unknown	<500	2202	---	---	---	---
240	x - 3453	/21.11	1-Methylpropyl formate	732	2214	---	C5H10O2	---	---
241	x - 3456	/21.13	4,8,12-Trimethyltrideca-1,3,7,11-tetraene, (E,E)-	604	2215	1565	C16H26	---	---
242	x - 3478	/21.33	unknown	<500	2238	---	---	---	---
243	x - 3494	/21.39	unknown	<500	2248.23	---	---	---	---
244	x - 3499	/21.48	unknown	<500	2260.71	---	---	---	---
245	x - 3517	/21.97	unknown	<500	2321.78	---	---	---	---
246	x - 3533	/22.11	Hexadecane	869	2340	---	C16H34	P, Al	Mild, Herbal, Sweet, Fusel-like
247	x - 3555	/22.15	unknown	<500	2345.81	---	---	---	---
248	x - 3561	/22.19	unknown	<500	2351.4	---	---	---	---
249	x - 3565	/22.23	unknown	<500	2357.62	---	---	---	---
250	x - 3613	/22.31	unknown	<500	2364.48	---	C15H20O3	---	---
251	x - 3644	/22.34	unknown	<500	2368.85	---	---	---	---
252	x - 3654	/22.56	gamma-Decalactone, gamma-methyl-	717	2400	1482	C11H20O2	---	---
253	6318 - x	20.89/	9,12,15-Octadecatrienoic acid, (Z,Z,Z)- 'Linolenic acid'	924	2140	---	C18H30O2	A, P	Faint, Fatty
254	6617 - x	20.99/	unknown	<500	2151	---	---	---	---
255	6796 - x	21.06/	Octadecanoic acid	779	2159	2124/2200	C18H36O2	A, P, Al	Mild, Fatty
256	7167 - x	21.28/	unknown	<500	2182	---	---	---	---
257	7231 - x	21.38/	3,6-Nonadienol acetate	613	2193	1296	C11H18O2	---	---
258	7303 - x	21.90/	2-Methylthiophene	604	2255	780	C5H6S	---	Sulfury, Alliaceous, Onion, Roasted, Green
259	7306 - x	22.14/	Acetone	735	2283	---	C3H6O	---	---
260	7308 - x	22.17/	Osthole	721	2287	2141	C15H16O3	---	---
261	7324 - x	22.32/	Butylisobutyl phthalate	921	2304	1915	C16H22O4	---	---
262	7331 - x	22.36/	unknown	<500	2309	---	---	---	---
263	7336 - x	22.43/	unknown	<500	2317	---	---	---	---
264	7347 - x	22.55/	unknown	<500	2330	---	---	---	---
265	7353 - x	22.66/	unknown	<500	2344	---	---	---	---
266	7355 - x	22.68/	2(5H)-Furanone, 5-ethyl-3-hydroxy-4-methyl-	570	2347	1182	C7H10O3	---	---
267	7363 - x	22.72/	2,5-Hexanedione	705	2352	925	C6H10O2	---	---
268	7375 - x	22.98/	unknown	<500	2384	---	---	---	---
269	7380 - x	23.00/	2-Methyl-1-butanol	520	2388	---	C5H12O	---	---
270	7391 - x	23.04/	unknown	<500	2393	---	---	---	---
271	x - 3660	/22.77	unknown	<500	2431	---	---	---	---
272	7442-3858/806	23.06/22.87	Lupulon	589/674	2395/2442	2133	C26H38O4	---	---
273	x - 3947	/22.94	unknown	<500	2452	---	---	---	---
274	x - 4030	/22.99	Nabilone	610	2463	---	C24H36O3	---	---
275	x - 4113	/23.10	unknown	<500	2475	---	---	---	---
276	x - 4148	/23.20	unknown	<500	2485	---	---	---	---
277	x - 4166	/23.27	unknown	<500	2500	---	---	---	---
278	x - 4182	/23.29	unknown	<500	2501	---	---	---	---
279	x - 4376	/23.44	Lupulon	786	2521	---	C26H38O4	---	---
280	x - 4573	/23.50	Lupulon	869	2529	---	C26H38O4	---	---
281	x - 4759	/23.59	unknown	<500	2545	---	---	---	---
282	x - 4901	/23.67	Lupulon	632	2551	---	C26H38O4	---	---
283	x - 4971	/23.70	1-Pentadecanol	532	2559	1774	C15H32O	---	---
284	x - 4995	/23.71	unknown	<500	2563	---	---	---	---
285	x - 5011	/23.74	Docosane	824	2570	2200	C22H46	A, P, K ,Al	---
286	x - 5115	/23.84	unknown	<500	2576	---	---	---	---
287	x - 5180	/23.91	Lupulon	567	2590	---	C26H38O4	---	---
288	x - 5297	/24.01	Lupulon	585	2602	---	C26H38O4	---	---
289	x - 5330	/24.06	unknown	<500	2606	---	---	---	---
290	x - 5331	/24.06	unknown	<500	2607	1998	C20H34O	---	---
291	x - 5352	/24.08	unknown	<500	2612	---	---	---	---
292	x - 5476	/24.16	Lupulon	619	2620	---	C26H38O4	---	---
293	x - 5514	/24.20	unknown	<500	2630	---	---	---	---
294	x - 5530	/24.27	unknown	<500	2642	---	---	---	---
295	x - 5536	/24.29	unknown	<500	2645	---	---	---	---
296	x - 5680	/24.41	Lupulon	661	2656	---	C26H38O4	---	---
297	x - 5811	/24.48	Cholest-4-en-3-one, 4-methyl-	585	2671	---	C28H46O	---	---
298	x - 5951	/24.53	a-Homocholest-4a-en-3-one	554	2674	---	C28H46O	---	---
299	x - 5969	/24.57	unknown	<500	2684	---	---	---	---
300	x - 5983	/24.58	1-Docosanol, acetate	807	---	---	C24H48O2	---	---
301	x - 6165	/24.66	Lupulon	690	2694	---	C26H38O4	---	---
302	x - 6200	/24.69	Stimast-5-en-3-ol, (3beta)- "beta-Sitosterol"	533	2698	---	C29H50O	---	---
303	x - 6331	/24.77	Ergost-25-ene-3,5,6,12-tetrol, (3β,5α,6β,12β)-	614	2714	---	C28H48O4	---	---
304	x - 6409	/24.82	Laurenan-2-one	437	2714	2116	C20H32O	---	---
305	x - 6416	/24.85	unknown	<500	2723	---	---	---	---
306	x - 6436	/24.90	unknown	<500	2734	---	---	---	---
307	x - 6675	/25.02	Lupulon	711	2748	---	C26H38O4	---	---
308	x - 6903	/25.11	Stigmasterol	692	2763	---	C29H48O	---	---
309	x - 6997	/25.19	unknown	<500	2771	---	---	---	---
310	x - 7016	/25.24	1-Docosene	885	2784	---	C22H44	---	---
311	x - 7062	/25.26	Oxalic acid, isobutyl hexadecyl ester	761	2784	---	C22H42O4	---	---
312	7503 - x	23.10/	unknown	<500	2410	---	---	---	---
313	7546 - x	23.31/	unknown	<500	2426	---	---	---	---
314	7589 - x	23.56/	unknown	608	2456	---	---	---	---
315	7593 - x	23.62/	unknown	<500	2464	---	---	---	---
316	7603 - x	23.63/	unknown	<500	2468	---	---	---	---
317	7659 - x	23.66/	Lupulon	668	2473	---	C26H38O4	---	---
318	7744 - x	23.69/	Lupulon	807	2474	---	C26H38O4	---	---
319	7817 - x	23.73/	unknown	<500	2479	---	---	---	---
320	7881 - x	23.85/	Lupulon	<500	2493	---	C26H38O4	---	---
321	7903 - x	23.88/	unknown	<500	2497	---	---	---	---
322	7915 - x	23.92/	Hexdecane	763	2502	---	C16H34	---	---
323	7951 - x	24.04/	unknown	<500	2518	---	---	---	---
324	8014 - x	24.10/	Friedelan-3-one	745	2525	---	C30H50O	---	---
325	8119 - x	24.35/	unknown	<500	2559	---	---	---	---
326	8151 - x	24.57/	unknown	<500	2587	---	---	---	---
327	8174 - x	24.69/	unknown	<500	2603	---	---	---	---
328	8178 - x	24.72/	unknown	<500	2607	---	---	---	---
329	8197 - x	24.88/	unknown	<500	2629	---	---	---	---
330	8212 - x	25.20/	unknown	<500	2674	---	---	---	---
331	8219 - x	25.23/	unknown	<500	2677	---	---	---	---
332	8230 - x	25.33/	2(5H)-Furanone, 5-ethyl-3-hydroxy-4-methyl-	579	2691	1182	C7H10O3	---	---
333	8244 - x	25.39/	unknown	<500	2699	---	---	---	---
334	8265 - x	25.43/	1-Docosene	808	2705	2190	C22H44	---	---
335	8315 - x	25.49/	unknown	<500	2713	---	---	---	---
336	8328 - x	25.65/	Ambersage	560	2735	1267	C11H20O2	---	---
337	8335 - x	25.84/	unknown	<500	2762	---	---	---	---
338	8346 - x	26.15/	Tetradecane	719	2807	---	C14H30	---	---
339	8379 - x	26.22/	Octadecanol acetate	852	2816	2210	C20H40O2	---	---
340	8464 - x	26.27/	Squalene	895	2823	---	C30H50	---	---
341	8470 - x	26.42/	2-Hydroxypropanoic acid, ethyl ester	631	2845	---	C5H10O3	---	---
342	8475 - x	26.51/	α-Tocospiro A	819	2859	---	C29H50O4	---	---
343	8483 - x	26.66/	α-Tocospiro A	952	2859	---	C29H50O4	---	---
344	8489 - x	26.73/	unknown	<500	2891	---	---	---	---
345	8557 - x	26.86/	Heptacosane	847	2912	---	---	---	---
346	8590 - x	27.07/	2-Methylthiophene	585	2944	780	C5H6S	---	Sulfury, Alliaceous, Onion, Roasted, Green
347	x - 7100	/25.31	unknown	<500	2789	---	---	---	---
348	x - 7132	/25.38	unknown	<500	2802	---	---	---	---
349	x - 7233	/25.67	6α-Pentyl-4-oxa-5β-androstane-3,17-dione	656	2845	---	C23H36O3	---	---
350	x - 7252	/25.72	unknown	<500	2847	---	---	---	---
351	x - 7272	/25.81	unknown	<500	2866	---	---	---	---
352	x - 7355	/25.87	unknown	<500	2881	---	---	---	---
353	x - 7402	/25.96	Octadecane	751	2891	---	C18H38	A, P	Sweet, Fruity, Fusel-like
354	x - 7412	/25.98	unknown	<500	2893	---	---	---	---
355	x - 7426	/26.04	1-Docosanol, acetate	921	2902	---	C24H48O2	---	---
356	x - 7490	/26.13	unknown	<500	2917	---	---	---	---
357	x - 7675	/26.26	Stigmasterol	579	2931	---	C29H48O	---	---
358	x - 7520	/26.18	unknown	<500	2920	---	---	---	---
359	x - 7552	/26.23	Isovaleric acid, tetracosyl ester	782	2925	---	C29H58O2	---	---
360	x - 7706	/26.31	unknown	<500	2931	---	---	---	---
361	x - 7726	/26.37	unknown	<500	2931	---	---	---	---
362	x - 7732	/26.46	unknown	<500	2940	---	---	---	---
363	x - 7768	/26.68	Nonadecane	882	2949	---	C19H40	---	---
364	x - 7788	/26.93	Butyl 2-methylbutanoate	519	3036	1041	C9H18O2	---	---
365	x - 7800	/27.17	unknown	<500	3072	---	---	---	---
366	x - 7805	/27.23	unknown	<500	3083	---	---	---	---
367	x - 7815	/27.40	Tetradecane	757	3106	---	C14H30	---	---
368	x - 7830	/27.49	1-Docosanol, acetate	913	3120	---	C24H48O2	---	---
369	x - 7878	/27.72	Isovaleric acid, tetracosyl ester	810	3153	---	C29H58O2	---	---
370	x - 7902	/27.88	unknown	<500	3177	---	---	---	---
371	x - 7909	/28.24	Octadecane	831	3229	---	C18H38	A, P	Sweet, Fruity, Fusel-like
372	x -7932	/28.59	alpha-Tocopherol 'Vitamin E'	874	3278	---	C29H50O2	---	---
373	x - 7939	/29.21	unknown	683	3363	---	---	---	---
374	x - 7975	/29.73	unknown	<500	3431	---	---	---	---
375	x - 8003	/29.83	Benzoic acid, isobutyl ester	728	3442	1329	C11H14O2	---	---
376	x - 8027	/30.01	Stigmasterol	657	3506	---	C29H48O	---	---
377	x - 8048	/30.36	2-Methyl-4-heptanone	726	3506	924	C8H16O	---	---
378	8614 - x	27.52/	unknown	519	3012	---	---	---	---
379	8625 - x	27.57/	unknown	<500	3016	---	---	---	---
380	8630 - x	27.63/	2-Methyl-4-heptanone	658	3028	924	C8H16O	---	---
381	8675 - x	27.72/	Octadecanol acetate	885	3041	2210	C20H40O2	---	---
382	8727 - x	27.87/	2(5H)-Furanone, 5-ethyl-3-hydroxy-4-methyl-	525	3065	1182	C7H10O3	---	---
383	8739 - x	27.96/	Butyl 2-methylbutanoate	620	3078	---	C9H18O2	---	---
384	8747 - x	28.00/	Octacosanal	681	3086	---	C28H56O	---	---
385	8763 - x	28.12/	β-Tocopherol	882	3105	---	C28H48O2	---	---
386	8785 - x	28.51/	Docosane	805	3168	---	C22H46	---	---
387	8814 - x	28.58/	Tetradecane	575	3178	---	C14H30	---	---
388	8840 - x	28.86/	alpha-Tocopherol 'Vitamin E'	893	3225	---	C29H50O2	---	---
389	8911 - x	29.66/	Octadecanol acetate	718	3359	2210	C20H40O2	---	---
390	9032 - x	30.08/	Triacontanal	794	3433	---	C30H60O	---	---
391	9161 - x	30.37/	Stigmasterol	696	3483	---	C29H48O	---	---
392	9214 - x	30.88/	Oxalic acid, allyl octadecyl ester	803	3576	---	C23H42O4	---	---
393	9372-8130/953	31.15/30.77	γ-Sitosterol	838/941	3626/3551	---	C29H50O	---	---
394	x - 8317	/30.96	Stigmasta-5,24(28)-dien-3-ol, (3β,24Z)-	820	3571	---	C29H48O	---	---
395	x - 8378	/31.41	Carissone	515	3631	---	C15H24O2	---	---
396	x - 8385	/31.73	2-Methyl-4-heptanone	727	3641	924	C8H16O	---	---
397	x - 8399	/32.08	beta-Vetivone	539	3667	1836	C15H22O	---	---
398	x - 8409	/32.28	unknown	<500	3680	---	---	---	---
399	9731 - x	31.37/	Stigmasta-5,24(28)-dien-3-ol, (3β,24Z)-	697	3665	---	C29H48O	---	---
400	9791 - x	31.41/	unknown	<500	3673	---	---	---	---
401	9933 - x	31.06/	Silphiperfol-6-ene	551	3706	1379	C15H24	---	---
402	9939 - x	31.61/	unknown	<500	3711	---	---	---	---
403	9962 - x	31.80/	unknown	<500	3746	---	---	---	---
404	9983 - x	31.84/	β- Amyrin	728	3753	---	C30H50O	---	---
405	10024 - x	32.34/	unknown	<500	3850	---	---	---	---
406	10037 - x	32.5/	Carissone	600	3891	---	C15H24O2	---	---
407	10061 - x	33.02/	unknown	<500	3985	---	---	---	---
